# Supplementary material for: Label-Free Imaging Techniques to Evaluate Metabolic Changes Caused by Toxic Liver Injury in PCLS
Source: Int J Mol Sci. 2023 May 24;24(11):9195. doi: 10.3390/ijms24119195 (PMC10252319; doi:10.3390/ijms24119195)
Supplement: Supplementary file 1 [file ijms-24-09195-s001.zip]

Archive with 1 entries (1 files):
- ijms-2367805-supplementary.pdf
